# Supplementary material for: An Attenuated Vaccine Virus of the Neethling Lineage Protects Cattle against the Virulent Recombinant Vaccine-like Isolate of the Lumpy Skin Disease Virus Belonging to the Currently Established Cluster 2.5
Source: Vaccines (Basel). 2024 May 30;12(6):598. doi: 10.3390/vaccines12060598 (PMC11209201; doi:10.3390/vaccines12060598)
Supplement: Supplementary file 1 [file vaccines-12-00598-s001.zip]

Archive with 1 entries (1 files):
- vaccines-2969224-supplementary.pdf
